# Supplementary material for: Immunodiagnostic plasma amino acid residue biomarkers detect cancer early and predict treatment response
Source: Nat Commun. 2025 Jul 14;16:6474. doi: 10.1038/s41467-025-61685-2 (PMC12260101; doi:10.1038/s41467-025-61685-2)
Supplement: Supplementary file 3 — Supplementary Data 1 [file 41467_2025_61685_MOESM3_ESM.xlsx]

## Sheet: Overall characteristics
Characteristic	Healthy	Breast Cancer		Prostate Cancer		Colorectal Cancer		Pancreatic Cancer		Infection(SARS-Cov-2)		Autoimmun RheumatoidArthitis		CDKi
Number of patients	20	20		20		20		17		20		20		33
Age(Mean ± SD)	50.50 ± 13.58	49.45 ± 9.50		68.65 ± 8.19		60.20 ± 12.16		68.12 ± 9.66		65.30 ± 13.47		54.75 ± 16.83		52.77 ± 12.76
Gender
Male	13(65%)	0(0%)		20(100%)		8(40%)		11(64.71%)		10(50%)		3(15%)		0(0%)
Female	7(35%)	20(100%)		0(0%)		12(60%)		6(35.29%)		10(50%)		17(85%)		33(100%)
AJCC-T
T0	NA	0(0%)		0(0%)		0(0%)		0(0%)		NA		NA		0(0%)
T1	NA	2(10%)		0(0%)		0(0%)		0(0%)		NA		NA		6(18.18%)
T2	NA	7(35%)		1(5%)		0(0%)		5(29.41%)		NA		NA		13(39.39%)
T3	NA	2(10%)		6(30%)		5(25%)		3(17.65%)		NA		NA		4(12.12%)
T4	NA	3(15%)		0(0%)		11(55%)		3(17.65%)		NA		NA		6(18.18%)
Tx	NA	1(5%)		0(0%)		0(0%)		0(0%)		NA		NA		0(0%)
Unknown	NA	5(25%)		13(65%)		4(20%)		6(35.29%)		NA		NA		4(12.12%)
AJCC-N
N0	NA	5(25%)		5(25%)		4(20%)		3(17.65%)		NA		NA		9(27.27%)
N1	NA	5(25%)		2(10%)		6(30%)		6(35.29%)		NA		NA		8(24.24%)
N2	NA	1(5%)		0(0%)		4(20%)		2(11.76%)		NA		NA		2(6.06%)
N3	NA	1(5%)		0(0%)		0(0%)		0(0%)		NA		NA		2(6.06%)
Nx	NA	3(15%)		5(25%)		2(10%)		0(0%)		NA		NA		8(24.24%)
Unknown	NA	5(25%)		8(40%)		4(20%)		6(35.29%)		NA		NA		4(12.12%)
AJCC-M
M0	NA	10(50%)		4(20%)		0(0%)		4(23.53%)		NA		NA		25(75.76%)
M1	NA	5(25%)		6(30%)		100(100%)		4(23.53%)		NA		NA		6(18.18%)
Mx	NA	0(0%)		5(25%)		0(0%)		0(0%)		NA		NA		0(0%)
Unknown	NA	5(25%)		5(25%)		0(0%)		9(52.94%)		NA		NA		2(6.06%)
Other
		Subtype		Gleason Score	7.79 ± 1.03	Subtype		Histology		Previous Conditions		Race		Subtype
		LumA	3(15.00%)			Colon	15(75%)	Adenocarcinoma	13(76.47%)	Carc mama	1(5.00%)	White	12(60%)	HR+/HER2-	3(9.09%)
		LumB	1(5.00%)	Total PSA	316.99 ± 607.20	Rectum	5(25%)	Other carcinoma	1(5.88%)	Cardio	5(25.00%)	Black	3(15%)	LumA	11(33.33%)
		LumB.HER2+	8(40.00%)					None	3(17.65%)	Clt	2(10.00%)	Unknown	5(25%)	LumB.HER2+	1(3.03%)
		LumB.HER2-	3(15.00%)	Metastasis		Metastasis				Diab	3(15.00%)			LumB.HER2-	18(54.55%)
		TNBC	5(25.00%)	Bone	15(75%)	Bone	1(5%)	Stage		Hta	9(45.00%)
				Lung	3(15%)	CNS	2(10%)	I	1(5.88%)	Other	14(70.00%)	Disease duration (years)	0.50 ± 0.34	p53
		Metastasis		Lymph Node	6(30%)	Liver	16(80%)	II	2(11.76%)					WT	12(36.36%)
		Lung	8(40.00%)			Lung	10(50%)	III	6(35.29%)	Symptoms		Rheumatoid factor		Mut	2(6.06%)
		Lymph Node	5(25.00%)			Lymph Node	6(30%)	IV	8(47.06%)	Anorexia	3(15.00%)	Yes	17(85%)	Unknown	19(57.58%)
		Liver	6(30.00%)			Peritoneal	6(30%)			Anosmia	2(10.00%)	No	3(15%)
		Bone	8(40.00%)							Asthenia	6(30.00%)			Histology
		CNS	3(15.00%)							Diarrhea	7(35.00%)	RF (value)	103.90 ± 80.52	Ductal	25(75.76%)
										Dysgeusia	1(5.00%)			Lobular	4(12.12%)
		Grade								Dyspnea	5(25.00%)	Anti-CCP		None	4(12.12%)
		1	1(5%)							Headache	3(15.00%)	Yes	16(80%)
		2	11(55%)							Myalgia	3(15.00%)	No	4(20%)
		3	8(40%)							Sore throat	1(5.00%)
										Thoracic pain	3(15.00%)	Anti-CCP (value)	891.56 ± 1124.41
										Evolution		Erosive
										Mild	4(20.00%)	Yes	10(50%)
										Moderate	11(55.00%)	No	10(50%)
										Severe	4(20.00%)
												Tender joints (DAS28)	9.05 ± 6.09
												Swollen joints (DAS28)	7.7 ± 5.89
												Patient general health (VAS)	66.88 ± 19.91
												C-reactive protein (CRP) - mg/dL	1.32 ± 2.05
												Erythrocyte Sedimentation Rate (ESR)- mm/h	45.85 ± 28.99
												DAS28-CRP (4v)	5.2 ± 1.13
												DAS28-ESR (4v)	6.04 ± 1.16
												DAS28-CRP (3v)	4.47 ± 1.14
												DAS28-ESR (3v)	5.35 ± 1.18
												Disease activity
												High	10
												Moderate/High	4
												Moderate	4
												Low/Moderate	2

## Sheet: Healthy20
	Sample_Number	Study	Sample_Type	Date of Birth	Date of Birth	Date of Death	Gender	Diagnose date	Histology (if any)	Clinical stages info (if any)	Date of collection	Date of collection	Age at collection	Treatment info	Follow-up info
1	166914	HEALTHY	plasma	1963-01-07	1963-01-07	NA	M	NA	NA	NA	2017-11-10	2017-11-10	54	NA	NA
2	166965	HEALTHY	plasma	1965-01-09	1965-01-09		M	NA	NA	NA	2017-11-10	2017-11-10	52	NA	NA
3	166727	HEALTHY	plasma	1952-01-05	1952-01-05		M	2005	NA	Hypertension	2017-11-10	2017-11-10	65	escitalopram 5mg	NA
4	166869	HEALTHY	plasma	1955-07-02	1955-07-02		M	NA	NA	NA	2017-11-10	2017-11-10	62	NA	NA
5	166886	HEALTHY	plasma	1965-01-05	1965-01-05		M	2012	NA	Hypertension	2017-11-10	2017-11-10	52	lisinoprinil 1/4 20mg/day and simvastatin1/4 20mg/day	NA
6	166897	HEALTHY	plasma	1964-04-17	1964-04-17		M	1992	NA	Hypertension	2017-11-10	2017-11-10	53	hytacand	NA
7	166736	HEALTHY	plasma	1963-01-05	1963-01-05		M	NA	NA	NA	2017-11-10	2017-11-10	54	NA	NA
8	166747	HEALTHY	plasma	1962-01-02	1962-01-02		M	2017	NA	Hypertension	2017-11-10	2017-11-10	55	perindopril 1/2 tablet	NA
9	166756	HEALTHY	plasma	1972-11-16	1972-11-16		M	NA	NA	NA	2017-11-10	2017-11-10	44	NA	NA
10	161182	HEALTHY	plasma	1953-10-10	1953-10-10		F	NA	NA	NA	2017-06-20	2017-06-20	63	NA	NA
11	161211	HEALTHY	plasma	1977-01-04	1977-01-04		M	NA	NA	NA	2017-06-20	2017-06-20	40	NA	NA
12	161225	HEALTHY	plasma	1974-01-06	1974-01-06		F	Unknown	NA	Hypertension	2017-06-20	2017-06-20	43	valsartan	NA
13	158667	HEALTHY	plasma	1960-10-21	1960-10-21		F	NA	NA	NA	2017-06-20	2017-06-20	56	NA	NA
14	158548	HEALTHY	plasma	1969-01-07	1969-01-07		M	NA	NA	NA	2017-06-20	2017-06-20	48	NA	NA
15	158560	HEALTHY	plasma	1998-07-08	1998-07-08		M	NA	NA	NA	2017-06-20	2017-06-20	18	NA	NA
16	158572	HEALTHY	plasma	1975-01-11	1975-01-11		M	NA	NA	NA	2017-06-20	2017-06-20	42	NA	NA
17	158584	HEALTHY	plasma	1998-01-31	1998-01-31		F	NA	NA	NA	2017-06-20	2017-06-20	19	NA	NA
18	161075	HEALTHY	plasma	1946-02-11	1946-02-11		F	NA	NA	NA	2017-06-20	2017-06-20	71	NA	NA
19	161095	HEALTHY	plasma	1957-12-31	1957-12-31		F	NA	NA	NA	2017-06-20	2017-06-20	59	NA	NA
20	158596	HEALTHY	plasma	1957-01-05	1957-01-05		F	NA	NA	NA	2017-06-20	2017-06-20	60	NA	NA

## Sheet: breast cancer 20
ID	Subtype	Eventname	time	Date.birth	Date of Birth	Date.diagnosis	M1	Baseline	Date.death	Survival.Status	Last.FU	Gender	Breast	Quadrant	Grade	Multicentric	Multifocal	Breast.subtype	Histo	AJCC-T	AJCC-N	AJCC-M	Pluri	Oligo	Menopausal status	M1Lung	M1LphNode	M1Liver	M1bone	M1CNS	Date.collection	Date of collection	Age at collection	RT	DateRT.I	DateRT.F	QT.Pacli	QT.Doc	QT.Cap	QT.Vin	QT.DoxLip	QT.Dox	QT.Cyclo	QT.Carbo	QT.Cis	QT.Gem	QT.5FU	QT.Ir	Cabazi
BCa01	LumB	ODB216	C01	1980-01-23	1980-01-23	2021-07-01	2021-07-01	2021-09-07	NA	0	2023-01-12	Female	Right	Unknown	2	Unknown	1	LumB.HER2+	Unknown	Unknown	Unknown	Unknown	1	0		0	0	1	1	0	2021-09-07	2021-09-07	41	0	NA	NA	0	1	0	0	0	0	0	0	0	0	0	0	0
BCa02	LumB	ODB209	C01	1991-05-01	1991-05-01	2021-03-15	M0	2021-04-20	NA	0	2023-01-12	Female	Right	Lower left	2	1	1	LumB.HER2+	Ductal	T4d	N1	M0	1	0	Pre menopausal	0	0	0	0	0	2021-04-20	2021-04-20	29	0	NA	NA	0	0	0	0	0	0	0	0	0	0	0	0	0
BCa03	LumB	ODB132	C01	1980-08-08	1980-08-08	2012-02-08	2019-05-07	2019-05-20	2022-11-27	1	NA	F	Left	Upper left	2	0	1	LumA	Ductal	T2	N1	M0	1	0	Pre menopausal	1	0	0	0	0	2019-05-20	2019-05-20	38	0	NA	NA	0	1	0	0	0	0	0	0	0	0	0	0	0
BCa04	LumA	ODB121	C01	1959-07-05	1959-07-05	1999-09-01	2013-05-01	2019-04-09	2020-09-05	1	NA	F	Right	Unknown	2	0	1	LumA	Ductal	Unknown	Unknown	Unknown	1	0	Post menopausal	1	1	0	1	0	2019-04-09	2019-04-09	59	0	NA	NA	0	0	1	0	0	0	0	0	0	0	0	0	0
BCa05	LumA	ODB190	C01	1962-01-04	1962-01-04	2009-07-10	2020-09-18	2020-12-28	NA	0	2022-09-15	Female	Left	Upper left	1	0	1	Lum	Ductal	T2	N0	M0	1	0	Post menopausal	1	0	0	0	0	2020-12-28	2020-12-28	58	0	NA	NA	0	0	0	0	0	0	0	0	0	0	0	0	0
BCa06	TNBC	ODB199	C01	1965-04-21	1965-04-21	2022-11-07	2020-12-17	2021-02-08	NA	0	2022-10-10	Female	Left	Upper left	3	0	0	TNBC	Ductal	T2	N0	M0	1	0	Post menopausal	0	0	1	0	0	2021-02-08	2021-02-08	55	0	NA	NA	0	0	1	0	0	0	0	0	0	0	0	0	0
BCa07	LumA	ODB039	C01	1965-08-19	1965-08-19	2009-12-17	2018-03-26	2018-03-20	2018-04-26	1	NA	Female	Left	Upper left	3	0	0	LumB.HER2-	Ductal	T1b	N1	M1	1	0	Post menopausal	0	0	1	0	0	2018-03-20	2018-03-20	52	0	NA	NA	0	0	0	1	0	0	0	0	0	0	0	0	0
BCa08	TNBC	ODB222	C01	1963-09-08	1963-09-08	2021-06-30	2021-12-06	2021-12-16	2022-10-15	1	NA	Female	Right	Unknown	3	Unknown	Unknown	TNBC	Ductal	Unknown	Unknown	Unknown	1	0	Post menopausal	1	0	0	1	1	2021-12-16	2021-12-16	58	1	2021-12-28	2022-01-10	1	0	0	0	0	0	0	1	0	0	0	0	0
BCa09	LumB	ODB149	C01	1982-08-16	1982-08-16	2018-07-01	2018-07-01	2019-09-10	2020-05-12	1	NA	Female	Right	Lower right	2	0	0	TNBC	Ductal	T4d	N1	M1	1	0	Pre menopausal	0	0	0	1	0	2019-09-10	2019-09-10	37	1	2019-09-30	Unknown	0	0	0	0	0	0	0	1	0	0	0	0	0
BCa10	LumA	ODB059	C01	1958-11-28	1958-11-28	2009-06-26	2017-11-16	2018-05-09	NA	0	2023-08-10	Female	Right	Upper right	3	0	0	LumB	Ductal	T2	N0	M0	0	1	Post menopausal	1	0	1	0	0	2018-05-09	2018-05-09	59	0	NA	NA	0	0	0	0	0	0	0	0	0	0	0	0	0
BCa11	TNBC	ODB196	C01	1973-08-12	1973-08-12	2019-05-23	2020-12-29	2021-01-22	NA	0	2022-11-03	Female	Left	Unknown	3	1	1	TNBC	Ductal	Unknown	Unknown	Unknown	1	0	Pre menopausal	0	1	1	1	0	2021-01-22	2021-01-22	47	0	NA	NA	0	0	0	0	0	0	0	1	0	1	0	0	0
BCa12	LumB	ODB148	C01	1982-08-03	1982-08-03	2017-09-06	2019-07-16	2019-09-05	NA	0	2023-08-07	Female	Right	Upper right	3	1	1	TNBC	Ductal	T2	N0	cMO(i+)	0	1	Pre menopausal	0	1	0	0	0	2019-09-05	2019-09-05	37	0	NA	NA	1	0	0	0	0	0	0	0	0	0	0	0	0
BCa13	TNBC	ODB201	C01	1976-11-23	1976-11-23	2016-07-28	2017-01-12	2021-02-25	2022-05-23	1	NA	Female	Right	Upper right	3	0	0	LumB.HER2+	Ductal	T3	N3b	M1	1	0	Unknown	1	0	1	1	1	2021-02-25	2021-02-25	44	0	NA	NA	0	0	0	0	0	0	0	0	0	0	0	0	0
BCa14	LumB	ODB097	C01	1971-01-06	1971-01-06	2018-05-21	2019-01-29	2019-02-11	NA	0	2023-08-17	Female	Right	Upper left	2	1	0	LumB.HER2+	Ductal	T3	Nx	M1	1	0		0	0	0	1	0	2019-02-11	2019-02-11	48	0	NA	NA	1	0	0	0	0	0	0	0	0	0	0	0	0
BCa15	LumA	ODB053	C01	1969-06-06	1969-06-06	2016-07-11	2018-05-14	2018-04-30	2020-08-28	1	NA	Female	Left	Lower left	2	0	0	LumB.HER2-	Ductal	T4c	Nx	M0	0	1	Pre menopausal	0	1	0	0	0	2018-04-30	2018-04-30	48	0	NA	NA	0	0	0	0	0	0	0	0	0	0	0	0	0
BCa16	TNBC	ODB105	C01	1953-09-08	1953-09-08	2017-06-16	2017-10-03	2019-02-28	2019-05-03	1	NA	Female	Left	Lower right	2	0	0	LumB.HER2+	Ductal	T2	N0	M0	0	1	Post menopausal	1	0	0	0	0	2019-02-28	2019-02-28	65	0	NA	NA	0	0	1	0	0	0	0	0	0	0	0	0	0
BCa17	LumB	ODB110	C01	1958-11-21	1958-11-21	2013-07-24	2019-03-06	2019-03-06	NA	0	2023-07-14	Female	Left	Upper left	2	1	0	LumB.HER2+	Ductal	T1c	N1	M0	0	1	Post menopausal	1	0	0	0	0	2019-03-11	2019-03-11	60	0	NA	NA	0	1	0	0	0	0	0	0	0	0	0	0	0
BCa18	LumB	ODB112	C01	1969-03-23	1969-03-23	2017-03-06	2017-03-06	2019-03-14	2019-11-05	1	NA	Female	Left	Unknown	2	1	1	LumB.HER2+	Unknown	Unknown	Unknown	M1	1	0	Post menopausal	0	0	0	0	0	2019-03-14	2019-03-14	49	0	NA	NA	0	0	0	0	0	0	0	0	0	0	0	0	0
BCa19	LumB	ODB081	C01	1964-05-17	1964-05-17	2006-09-12	2018-02-02	2018-11-08	2020-05-31	1	NA	Female	Right	Unknown	3	0	0	LumB.HER2+	Ductal	Tx	Nx	M0	1	0	Post menopausal	0	1	0	1	0	2018-11-08	2018-11-08	54	0	NA	NA	0	0	0	0	0	0	0	0	0	0	0	0	0
BCa20	LumB	ODB145	C01	1967-08-31	1967-08-31	2014-07-02	2014-11-06	2019-08-12	NA	0	2022-05-02	Female	Right	Lower right	2	0	1	LumB.HER2-	Lobular	T2	N2	Unknown	1	0		0	0	0	0	1	2019-08-12	2019-08-12	51	0	NA	NA	0	0	0	1	0	0	0	0	0	0	0	0	0
Delivered 14/10/2022
[truncated: 36 more columns]

## Sheet: colorectal cancer 20
ID	ID ODB	Date of birth	Date of Birth	Death date	Gender	Primary tumour diagnose date	Histology	Tumour.localization	Clinical AJCC - T	Clinical AJCC - N	Clinical AJCC - M	M1 diagnose date	Metastasis	data colheita	Date of collection	Age at collection	RT	date.RT.I	date.RT.F	CT	dateCT.I	date.CT.F	Anti-VEGF	date.VEGF.I	date.VEGF.F	Anti-EGFR	date.EGFR.I	date.EGFR.F	Progression.date
CRC01	ODB004	1945-06-01	1945-06-01	2018-05-31	Female	2012-05-16	Adenocarcinoma	Colon	T4	N0	M1	2012-05-10	Lymph, lung, liver	2017-05-02	2017-05-02	71	0	NA	NA	TAS-102	2017-05-01	Unknown	0	NA	NA	0	NA	NA	Unknown
CRC02	ODB006	1976-10-15	1976-10-15	2022-08-06	Female	2017-04-11	Adenocarcinoma	Rectum	T4	N1	M1	2017-04-11	Lung	2017-05-17	2017-05-17	40	0	NA	NA	5-FU+Irinotecan	2018-05-01	2018-11-01	0	NA	NA	0	NA	NA	2018-11-11
CRC03	ODB013	1959-08-31	1959-08-31	2021-09-22	Female	2017-05-31	Adenocarcinoma	Colon	T4a	N1b	M1	2017-05-31	Lymph node, Lung, liver, cns	2017-08-02	2017-08-02	57	0	NA	NA	5-FU+Irinotecan	2017-07-28	2021-07-26	0	NA	NA	Panitumumab	2017-08-30	2021-07-26	2018-06-14
CRC04	ODB015	1948-08-01	1948-08-01	2019-11-01	Female	2016-12-29	Adenocarcinoma	Colon	T3	N2b	M1b	2017-07-12	Lung	2017-08-03	2017-08-03	69	0	NA	NA	Irinotecan	2017-08-01	2018-11-01	Bevacizumab	2017-08-01	2018-11-01	0	NA	NA	2018-07-04
CRC05	ODB016	1949-07-13	1949-07-13		Male	2001-01-01	Adenocarcinoma	Rectum	Tx	Unknown	M1	2017-05-08	Liver	2017-08-08	2017-08-08	68	1	NA	NA	5-FU+Irinotecan	2017-08-08	2019-02-13	0	NA	NA	Cetuximab	2017-09-20	2019-02-13	2019-03-25
CRC06	ODB019	1945-02-08	1945-02-08	2018-04-17	Male	2017-08-21	Adenocarcinoma	Colon	T4	N+	M1	2017-08-08	Lymph node, lung, liver, peritoneal	2017-09-12	2017-09-12	72	0	NA	NA	5-FU+Irinotecan	2017-09-19	2017-12-27	0	NA	NA	0	NA	NA	2017-12-03
CRC07	ODB033	1964-01-06	1964-01-06	2022-03-03	Female	2017-11-27	Adenocarcinoma	Rectum	T4a	N2a	M1b	2017-12-04	Lymph node, lung, liver	2018-01-22	2018-01-22	54	0	NA	NA	Oxaliplatin + 5-FU	2018-01-01	2019-03-01	Bevacizumab	2018-01-01	2019-03-01	0	NA	NA	2019-03-01
CRC08	ODB034	1960-08-28	1960-08-28		Female	2017-08-01	Adenocarcinoma	Colon	T4a	N1b	M1a	2017-09-01	Lung, liver	2018-01-29	2018-01-29	57	0	NA	NA	Oxaliplatin+5-FU	2018-01-01	2019-05-01	0	NA	NA	0	NA	NA	2019-06-11
CRC09	ODB035	1944-06-26	1944-06-26		Male	2017-12-13	Adenocarcinoma	Colon	T4	N0	M1	2017-12-06	Liver	2018-01-29	2018-01-29	73	0	NA	NA	Capecitabine, Oxaliplatin+5-FU	2018-01-29	2018-05-02	0	NA	NA	Cetuximab	2018-04-09	2019-05-29	2019-05-01
CRC10	ODB047	1964-05-11	1964-05-11	2019-07-12	Female	2018-01-08	Adenocarcinoma	Rectum	T3	N+	M1	2018-01-09	Liver, peritoneal	2018-04-10	2018-04-10	53	0	NA	NA	5-FU+Irinotecan	2018-04-02	2019-04-01	Bevacizumab	2018-04-02	2019-04-01	0	NA	NA	2019-04-02
CRC11	ODB056	1964-09-17	1964-09-17	2020-05-05	Female	2018-01-04	Adenocarcinoma	Colon	T4a	N0	M1	2018-02-14	Liver, peritoneal	2018-05-07	2018-05-07	53	0	NA	NA	Folfiri	2018-04-02	2018-11-01	Bevacizumab	2018-04-02	2018-11-01	0	NA	NA	2018-11-12
CRC12	ODB065	1959-08-30	1959-08-30	2019-08-20	Female	2013-09-01	Adenocarcinoma	Colon	Unknown	Unknown	M1	2013-09-01	Bone, lung, liver, cns	2018-06-11	2018-06-11	58	1	2018-06-14	2018-06-20	Oxaliplatin + 5-FU	2018-07-02	2019-06-27	0	NA	NA	0	NA	NA	2019-02-11
CRC13	ODB071	1955-11-08	1955-11-08	2020-06-01	Male	2018-05-18	Adenocarcinoma	Colon	T3	N1a	M1	2018-05-22	Lung, liver	2018-07-25	2018-07-25	62	0	NA	NA	Oxaliplatin + 5-FU	2018-07-25	2018-10-09	0	NA	NA	Cetuximab	2018-10-24	2019-06-26	2019-07-01
CRC14	ODB072	1951-07-18	1951-07-18	2018-09-08	Male	2018-06-08	Adenocarcinoma	Colon	Unknown	Unknown	M1	2018-06-03	Liver, peritoneal	2018-07-25	2018-07-25	67	0	NA	NA	Oxaliplatin + 5-FU	2018-07-25	2018-08-13	0	NA	NA	0	NA	NA	2018-09-08
CRC15	ODB073	1958-10-24	1958-10-24		Male	2018-02-06	Adenocarcinoma	Rectum	T4a	N1a	M1c	2018-02-05	Lymph node, lung	2018-07-30	2018-07-30	59	0	NA	NA	Oxaliplatin + 5-FU	2018-07-30	2019-06-17	0	NA	NA	Panitumumab	2018-08-28	2019-06-17	2019-06-28
CRC16	ODB074	1958-12-30	1958-12-30		Male	2018-06-04	Adenocarcinoma	Colon	T3	N1a	M1	2018-05-21	Liver	2018-07-30	2018-07-30	59	0	NA	NA	Oxaliplatin + 5-FU	2018-07-30	2019-02-04	Bevacizumab	2018-08-27	2021-04-01	0	NA	NA	2021-05-26
CRC17	ODB084	1968-06-21	1968-06-21	2020-04-17	Female	2018-08-27	Adenocarcinoma	Colon	T4a	N2b	M1	2018-09-18	Lymph node	2018-11-12	2018-11-12	50	0	NA	NA	5-FU+Irinotecan	2018-11-12	2018-06-01	0	NA	NA	0	NA	NA	2019-07-23
CRC18	ODB088	1986-05-27	1986-05-27		Female	2018-10-01	Adenocarcinoma	Colon	T3	N2	M1	2018-11-13	Liver	2018-12-05	2018-12-05	32	0	NA	NA	5-FU+Irinotecan	2018-12-05	2019-05-06	0	NA	NA	Cetuximab	2018-12-19	2019-05-06	NA
CRC19	ODB092	1955-05-23	1955-05-23	2020-02-03	Male	2018-12-07	Adenocarcinoma	Colon	Unknown	Unknown	M1	2018-12-10	Liver, peritoneal	2019-01-03	2019-01-03	63	0	NA	NA	Oxaliplatin + 5-FU + Irinotecan	2019-01-28	2019-05-06	Bevacizumab	2018-12-03	2019-05-22	0	NA	NA	2020-11-27
CRC20	ODB095	1931-08-27	1931-08-27	2019-10-20	Female	2019-01-29	Adenocarcinoma	Colon	T4a	N0	M1b	2019-01-18	Liver, peritoneal	2019-02-05	2019-02-05	87	0	NA	NA	Capecitabine	2019-02-13	2019-03-29	0	NA	NA	0	NA	NA	2019-10-20

## Sheet: prostate cancer 20
ID	ID ODB	REDCAP ID	Date of birth	Date of Birth	Death date	Last.FU	Gender	Primary tumour diagnose date	Collection date	Date of collection	Age at collection	Histology	Gleason Score	Total PSA at primary tumour diagnose	Clinical AJCC - T	Clinical AJCC - N	Clinical AJCC - M	M1 diagnose date	Metastasis at collection timepoint
PCa01	ODB001	8	1953-08-20	1953-08-20	2021-10-05		Male	2018-03-20	2017-04-11	2017-04-11	63	Adenocarcinoma	9	176	Unknown	Unknown	Unknown	2017-03-21	Bone
PCa02	ODB017	41	1948-10-13	1948-10-13	2019-02-18		Male	2017-07-25	2017-09-07	2017-09-07	68	Adenocarcinoma	8	81.4	Unknown	Unknown	Unknown	2017-08-04	Bone
PCa03	ODB023	71	1950-08-26	1950-08-26	2020-03-12		Male	2012-02-06	2017-10-10	2017-10-10	67	Adenocarcinoma	7	1800	Unknown	N1	M1	2012-02-10	Bone, lymph node
PCa04	ODB042	16	1962-04-09	1962-04-09	2020-02-05		Male	2013-01-01	2018-04-05	2018-04-05	55	Adenocarcinoma	8	94	Unknown	Unknown	M1	2013-01-01	Bone
PCa05	ODB043	15	1951-11-15	1951-11-15	2021-03-21		Male	2003-11-11	2018-04-05	2018-04-05	66	Adenocarcinoma	7	6.8	T2b	N0	M0	2017-12-14	Bone, lymph node
PCa06	ODB044	43	1951-10-05	1951-10-05	2019-08-15		Male	2012-01-01	2018-04-05	2018-04-05	66	Adenocarcinoma	Unknown	Unknown	Unknown	Unknown	Unknown	2012-04-30	Lung
PCa07	ODB049	44	1954-06-17	1954-06-17	2020-08-01		Male	2017-02-15	2018-04-17	2018-04-17	63	Adenocarcinoma	8	7.67	Unknown	Unknown	M1	2017-07-01	Bone, lymph node
PCa08	ODB054	72	1944-10-10	1944-10-10	2020-06-09		Male	2014-08-01	2018-05-03	2018-05-03	73	Adenocarcinoma	8	655	Unknown	N0	M1	2016-01-04	Bone
PCa09	ODB058	73	1939-10-23	1939-10-23		2023-01-26	Male	2012-03-01	2018-05-09	2018-05-09	78	Adenocarcinoma	7	12	Unknown	Unknown	M0	2018-04-09	Bone, lymph node
PCa10	ODB061	74	1935-10-12	1935-10-12	2021-12-13		Male	2012-12-11	2018-05-15	2018-05-15	82	Adenocarcinoma	8	583.43	T3a	Nx	Mx	2015-07-20	Bone
PCa11	ODB062	75	1954-01-21	1954-01-21	2019-01-14		Male	2017-02-15	2018-05-17	2018-05-17	64	Adenocarcinoma	9	11	Unknown	Unknown	Unknown	2018-03-18	Bone
PCa12	ODB063	76	1946-07-20	1946-07-20	NA	2023-03-22	Male	2018-05-04	2018-05-21	2018-05-21	71	Adenocarcinoma	9	2000	T3a	Nx	M1	2018-04-23	Bone
PCa13	ODB076	77	1937-06-21	1937-06-21	2021-07-25		Male	2009-09-01	2018-09-05	2018-09-05	81	Adenocarcinoma	6	117	Unknown	Unknown	Unknown	2017-08-07	Bone
PCa14	ODB077	78	1937-06-04	1937-06-04	2022-06-09		Male	2004-01-01	2018-10-02	2018-10-02	81	Adenocarcinoma	7	Unknown	T3a	N0	Mx	2018-06-15	Lung
PCa15	ODB082	79	1958-02-02	1958-02-02	Unknown	2020-03-01	Male	2016-01-01	2018-11-08	2018-11-08	60	Adenocarcinoma	10	7	T3b	N0	M0	2018-10-16	Lung
PCa16	ODB085	80	1948-06-03	1948-06-03		2023-01-05	Male	2014-10-15	2018-11-19	2018-11-19	70	Adenocarcinoma	7	20	Unknown	Nx	Mx	2018-07-19	Lymph node
PCa17	ODB089	81	1960-09-15	1960-09-15	NA	2023-02-17	Male	2011-05-30	2018-12-13	2018-12-13	58	Adenocarcinoma	9	52	T3a	N0	M0	2018-09-28	Bone
PCa18	ODB091	82	1949-07-20	1949-07-20	2020-07-08		Male	2009-01-01	2019-01-02	2019-01-02	69	Adenocarcinoma	7	56	Unknown	Nx	M1	2009-01-01	Bone
PCa19	ODB098	84	1939-09-14	1939-09-14		2023-02-14	Male	2008-09-01	2019-02-15	2019-02-15	79	Adenocarcinoma	7	6.6	Unknown	Nx	Mx	2017-07-05	Lymph node
PCa20	ODB101	85	1960-02-20	1960-02-20	2019-10-27		Male	2014-01-01	2019-02-25	2019-02-25	59	Adenocarcinoma	7	20	T3	N1	Mx	2017-01-02	Bone

## Sheet: pancreatic cancer 17
	Sample_Number		Cancer stage (0,I,II,III,IV)	TNM	Date of Birth	Date of Birth	Date of Death	Gender	Diagnose date	Histology (if any)	Clinical stages info (if any)	Date of collection	Date of collection	Age at collection	Treatment adjuvant	Treatment 1L	Treatment 2L	Treatment 3L	Follow-up info	Observations
1	262269	pancreatic	IV	T3N1M1	1958-03-19	1958-03-19	2023-02-01	M	2023-02-03	adenocarcinoma	IV	2022-03-22	2022-03-22	64	-	mFOLFIRINOX	gemcitabina-Nab-paclitaxel	GemOx	-	BRCA2 mut
2	262486	pancreatic	IIB	T3N1M0	1953-02-04	1953-02-04	-	M	2021-01-05	Indiferentiated carcinoma of giant cells	IIB	2022-03-25	2022-03-25	69	Gemcitabine + Capecitabina		-	-	-	Multiple Myeloma
3	263093	pancreatic	IV	T2N0M1	1942-12-07	1942-12-07	?	M	2021-09-15	adenocarcinoma	IV	2022-04-08	2022-04-08	79	-	Capox	gemcitabina-Nab-paclitaxel	-	Lost to follow-up (most probabily dead)	Lost to follow-up (most probabily dead)
4	263102	pancreatic	III	T4N0M0	1935-02-25	1935-02-25	2022-09-27	M	2021-12-15	no hist	III	2022-04-08	2022-04-08	87	-	Gemcitabine	-	-	-	Colorectal and bladder cancer in the past
5	263656	pancreatic	IV	T4N1M1	1958-11-09	1958-11-09	2023-01-10	F	2021-05-06	adenocarcinoma	IV	2022-04-13	2022-04-13	63	-	mFOLFIRINOX	gemcitabina-Nab-paclitaxel	Capox	-
6	263686	pancreatic	IV	T2N1M1	1966-06-24	1966-06-24	2022-06-16	M	2020-07-01	adenocarcinoma	IV	2022-07-11	2022-07-11	56	-	mFOLFIRINOX	gemcitabina-Nab-paclitaxel	FOLFIRI	-	had surgery after very good response 1L
7	269823	pancreatic	III	pT3N2M0	1958-12-10	1958-12-10	-	M	2020-12-14	adenocarcinoma	III	2022-08-30	2022-08-30	63	mFOLFIRINOX	gemcitabina-Nab-paclitaxel	-	-		complete response	Sample collected at the patient's metastatic progression
8	270680	pancreatic	III	pT4N2M0	1956-02-05	1956-02-05	-	M	2022-01-20	adenocarcinoma	III	2022-09-19	2022-09-19	66	mFOLFIRINOX	gemcitabina-Nab-paclitaxel	-	-	last visit: 20/11/2023
9	277350	pancreatic	IV	-	1971-12-01	1971-12-01	-	M	2023-01-12	adenocarcinoma	IV	2023-01-31	2023-01-31	51	-	mFOLFIRINOX	-	-	last visit: 20/11/2023	recused more treatment
10	277448	pancreatic	IV	-	1960-01-28	1960-01-28	2023-08-28	M	2022-10-11	adenocarcinoma	IV	2023-01-31	2023-01-31	63	-	mFOLFIRINOX	gemcitabina-Nab-paclitaxel	-
11	277647	pancreatic	IV	-	1947-06-20	1947-06-20	-	F	2022-06-16	adenocarcinoma	IV	2023-02-03	2023-02-03	75	-	Capox	-	-	last visit: 09/11/2023	Capecitabine maintenance
12	279268	pancreatic	III	-	1951-05-20	1951-05-20	-	M	2022-11-10	adenocarcinoma	III	2023-02-28	2023-02-28	71	mFOLFIRINOX	-	-	-	last visit: 16/11/2023	Neoadjuvant, had surgery 14/09/2023
13	PA002	pancreatic	IV (M1 Liver)		1954-06-23	1954-06-23	-	F		None.	IV (M1 Liver)	2024-08-02	2024-08-02	70	Capox neoadjuvant
14	PA003	pancreatic	IB	pT2 N0 R1	1941-03-23	1941-03-23	-	F		ADC ductal moderately diferenciated PN+ LV0	IB	2024-08-21	2024-08-21	83	Gemcitabine adjuvant
15	PA004	pancreatic	IIB	pT2 N1 R1	1968-08-18	1968-08-18	-	F		ADC ductal G2 with peri and intraneural invasion and lymphatic invasion 2/21 gg+	IIB	2024-09-05	2024-09-05	56	Capox adjuvant -> Folforinox
16	PA005	pancreatic	III		1956-10-18	1956-10-18	-	F		None.	III	2024-09-26	2024-09-26	67	Capox neoadjuvant
17	PA006	pancreatic	III	pT2 N1 R1	1949-01-09	1949-01-09	2024-10-14	M		ADC ductal low diferentiated	III	2024-10-03	2024-10-03	75	1 Capox neoadjuvant -> 7 Folforinox

## Sheet: Infection (SARS-CoV-2) 20
Samples#	BiobankID	Age at collection	Gender	COHORT	PREVIOUS CONDITIONS	Symptoms	Evolution	Study	Sample_Number	Sample_Type	Request_ ID
1	A22450	77	F	POSITIVE	CARDIO, HTA, CLT, OTHER	Diarrhea	MILD	COVID19	227636	PLASMA	823
2	A19433	82	F	POSITIVE	CARDIO, OTHER	Dyspnea	SEVERE	COVID19	214236	PLASMA	823
3	A19436	62	M	POSITIVE	OTHER	dyspnea	MODERATE	COVID19	214293	PLASMA	823
4	A22527	54	F	POSITIVE	CARC MAMA, OTHER	Asthenia	MILD	COVID19	228183	PLASMA	823
5	A21758	56	F	POSITIVE	OTHER	thoracic pain, diarrhea, anosmia, dysgeusia	MODERATE	COVID19	224175	PLASMA	823
6	A22359	75	F	POSITIVE	HTA, OTHER	Asthenia, diarrhea, anorexia	MODERATE	COVID19	226361	PLASMA	823
7	A22153	64	F	POSITIVE	OTHER	asthenia, anorexia	MILD	COVID19	225579	PLASMA	823
8	A22451	71	M	POSITIVE	NULL	NULL	NULL	COVID19	227657	PLASMA	823
9	A19434	50	M	POSITIVE	OTHER	myalgia, asthenia, thoracic pain	MODERATE	COVID19	214255	PLASMA	823
10	A22528	60	M	POSITIVE	DIAB, HTA	diarrhea	SEVERE	COVID19	228204	PLASMA	823
11	A22154	83	M	POSITIVE	HTA	asthenia, dyspnea, asthenia	MODERATE	COVID19	225600	PLASMA	823
12	A21759	43	M	POSITIVE	HTA, DIAB, CARDIO	dyarrhea, headache	MODERATE	COVID19	224198	PLASMA	823
13	A22468	73	M	POSITIVE	NULL	myalgia	MODERATE	COVID19	227952	PLASMA	823
14	A19437	86	F	POSITIVE	CARDIO, HTA, OTHER	dyspnea	SEVERE	COVID19	214312	PLASMA	823
15	A22068	38	M	POSITIVE	HTA, CARDIO, OTHER	Headache, sore throat	MILD	COVID19	225276	PLASMA	823
16	A22067	61	F	POSITIVE	OTHER	Dyspnea	MODERATE	COVID19	225255	PLASMA	823
17	A22361	68	M	POSITIVE	HTA, DIAB, CLT, OTHER	anorexia	MODERATE	COVID19	226337	PLASMA	823
18	A19432	64	M	POSITIVE	OTHER	myalgia, diarrhea, anosmia	SEVERE	COVID19	214218	PLASMA	823
19	A19435	82	F	POSITIVE	HTA, OTHER	No COVID-19 symptoms	MODERATE	COVID19	214275	PLASMA	823
20	A22526	57	F	POSITIVE	NULL	thoracic pain, headache, diarrhea	MODERATE	COVID19	228160	PLASMA	823

## Sheet: Autoimmun RheumatoidArthitis 20
	Sample_Number		Sample_Type	Gender	RACE	OBS	Prep_date	State	Diagnosis	Age at diagnosis	Symptoms	Diagnosis	Disease duration (years)	Rheumatoid factor	RF (value)	Anti-CCP	Anti-CCP (value)	Erosive?	Tender joints (DAS28)	Swollen joints (DAS28)	Patient general health (VAS)	C-reactive protein (CRP) - mg/dL	Erythrocyte Sedimentation Rate (ESR)- mm/h	DAS28-CRP (4v)	DAS28-ESR (4v)	DAS28-CRP (3v)	DAS28-ESR (3v)	Disease activity	HAQ	cDMARDs until now	bDMARDs until now	Notes
1	177337		serum	M	WHITE	Early arthritis	2018-04-03	BIOBANK	RA	57	2018-01-01	2018-04-01	0.25	1	50.6	1	442.8	1	11	10	80	1.52	104	5.82	7.11	5.27	6.63	High	Not available	3 (MTX, HCQ, SSZ)	1 (Upadacitinib)	Pulmonary rheumatoid nodules - MTX suspended; In remission now
2	165060		serum	F	WHITE	Early arthritis	2017-09-07	BIOBANK	RA	57	2016	2017	1	1	58.1	0	0	0	11	9	50	0.12	26	4.61	5.68	4.39	5.54	Moderate/High	0	0	0	Lost follow-up in 2018 - in remission then; Did not start MTX due to hepatitis B
3	160737		serum	F	WHITE	Early arthritis	2017-06-09	BIOBANK	RA	77	2017-03-01	2017-06-01	0.25	1	192.4	1	1207.8	1	10	4	50	0.68	58	4.69	5.87	4.49	5.75	Moderate/ High	0.625	1 (MTX)	0	Concomitant respiratory infection with CRP 9,28 and ESR 76, so I used data from 22/05/2017 (around 2 weeks before); in remission now
4	159401		serum	F	WHITE	Early arthritis	2017-05-19	BIOBANK	RA	57	2017-01-01	2017-05-01	0.33	1	164.6	1	>2500	1	11	16	50	0.68	15	5.34	5.57	5.2	5.42	High	1	2 (MTX, HCQ)	0	In clinical remission now
5	158009		serum	F	WHITE	Early arthritis	2017-04-27	BIOBANK	RA	79	2017-03-01	2017-04-01	0.08	1	200	1	2068.5	0	9	9	100	2.87	83	6.09	7.01	5.26	6.22	High	0.375	1 (MTX)	0	In remission now; HAQ 09/06/2017
6	158531		serum	F	NULL	Early arthritis	2017-05-05	BIOBANK	RA	68	2017-04-01	2017-05-01	0.08	0	10.2	0	0	0	7	7	80	9.49	102	5.94	6.58	5.4	6.06	High	Not available	3 (MTX, SSZ, LEF)	0	In remission now
7	160615		serum	M	WHITE	Early arthritis	2017-06-08	BIOBANK	RA	73	2016	2017	1	1	91.5	1	260.9	1	0	6	Not available	0.69	44	Not available	Not available	2.68	3.76	Low/Moderate	Not available	1 (MTX)	0	Lost follow-up in 2020 (in remission then)
8	183242		serum	F	NULL	Early arthritis	2018-07-25	BIOBANK	RA	45	2018-02-01	2018-07-01	0.42	1	191.5	1	4075.6	0	11	1	70	0.28	23	4.47	5.31	3.94	4.84	Moderate/High	Not available	1 (MTX)	0	In remission now
9	159099		serum	F	WHITE	Early arthritis	2017-05-15	BIOBANK	RA	20	2017-02-01	2017-05-01	0.25	0	<10	0	0	0	10	10	50	1.63	41	5.34	5.96	5.19	5.84	High	1.875	1 (MTX)	0	Lost follow-up in 2018 - in remission then
10	175282		serum	F	WHITE	Early arthritis	2018-02-21	BIOBANK	RA	65	2017-11-01	2018-02-01	0.25	1	262.5	1	1347.5	1	13	9	80	1.25	74	5.86	6.99	5.31	6.5	High	1.875	1 (MTX)	0	In remission now
11	76193		serum	F	BLACK	Early arthritis	2014-05-15	BIOBANK	RA	52	2013	2014	1	1	80	1	91.1	1	21	21	70	0.73	15	6.54	6.72	6.21	6.36	High	1.25	2 (MTX, HCQ)	2 (Etanercept, Rituximab)	In remission now; HAQ 29/01/2015
12	138079		serum	F	WHITE	Early arthritis	2016-06-17	BIOBANK	RA	45	2016-04-01	2016-06-01	0.17	1	21.2	1	97.46	0	2	2	Not available	0.98	8	Not available	Not available	3.37	3.02	Moderate	0	1 (MTX)	0	Lost follow-up in 2020 - in remission then
13	139394		serum	F	NULL	Early arthritis	2016-07-07	BIOBANK	RA	36	2016-01-01	2016-07-01	0.5	1	244.1	1	764	0	3	3	40	0.54	45	3.62	4.68	3.46	4.61	Moderate	0.25	2 (MTX, SSZ)	0	In remission now; MTX and SSZ in monotherapy
14	139849		serum	F	NULL	Early arthritis	2016-07-14	BIOBANK	RA	35	2016-01-01	2016-07-01	0.5	1	76.1	1	426.1	1	3	3	50	0.08	16	3.12	4.1	2.75	3.83	Low/Moderate	0	1 (MTX)	0	VAS and HAQ from 10/10/2016 (still no medication); erosions only later in 2018; in remission now
15	142860		serum	F	WHITE	Early arthritis	2016-09-19	BIOBANK	RA	53	2015-12-01	2016-09-01	0.83	1	91	0	0	1	15	20	80	2.28	79	6.63	7.6	6.16	7.16	High	2	1 (MTX)	0	Lost follow-up in 2018 - in remission then
16	157208		serum	M	BLACK	Early arthritis	2017-04-10	BIOBANK	RA	66	2017-02-01	2017-04-01	0.17	0	13.8	1	>2500	0	21	12	80	0.73	46	6.37	7.34	5.86	6.87	High	1.875	1 (MTX)	0	In remission now
17	147996		serum	F	WHITE	Early arthritis	2016-11-21	BIOBANK	RA	40	2016-04-01	2016-11-01	0.58	1	59.3	1	190	0	1	3	40	0.72	20	3.31	3.7	3.12	3.55	Moderate	0.5	2 (MTX, HCQ)	0	In remission now
18	148863		serum	F	NULL	Early arthritis	2016-11-30	BIOBANK	RA	77	2015	2016	1	1	121.7	1	150.4	0	14	2	100	0.54	38	5.5	6.44	4.6	5.6	High	2.125	1 (MTX)	0	In remission now
19	153115		serum	F	BLACK	Early arthritis	2017-02-01	BIOBANK	RA	30	2016	2017	1	1	14.2	1	1441.5	1	3	3	Not available	0.16	35	Not available	Not available	3.03	4.42	Moderate	Not available	1 (MTX)	0	Erosions already present in 2017; in remission now
20	153332		serum	F	WHITE	Early arthritis	2017-02-03	BIOBANK	RA	63	2016-09-01	2017-02-01	0.42	1	125.1	1	267.5	1	5	4	Not available	0.37	45	Not available	Not available	3.69	4.995	Moderate/High	1	2 (MTX, LEF)	0	HAQ 31/05/2017; MTX suspended due to pulmonary lesions

## Sheet: CDKi 33
ID	Eventname	time	Collection.date	Date.birth	Age at collection	Date.diagnosis	Age.at.1tumour	M1	Age.at.M1	Date.death	Gender	Breast.subtype	p53	Histo	AJCC-T	AJCC-N	AJCC-M	Pluri	Oligo	Prog.to.pluri	time.oligo.to.pluri	M1Lung	M1LphNode	M1Liver	M1bone	M1CNS	M1ST	M1P	M1C	M1Thy	M1.Mets	RT	DateRT.I	DateRT.F	QT.Pacli	QT.Doc	QT.Cap	QT.Vin	QT.DoxLip	QT.Dox	QT.Cyclo	QT.Carbo	QT.Cis	QT.Gem	QT.5FU	QT.Ir	Cabazi	QT	dateQT.I
#BC2	ODB032	C01	2018-01-18	1956-05-24	61	2011-11-11	55	2018-01-01	61	NA	F	LumA	WT	Ductal	T1c	N0	M0	1	0	NA	NA	0	0	0	1	0	0	0	0	0	bone.only	0	NA	NA	0	0	0	0	0	0	0	0	0	0	0	0	0	0	NA
#BC4	ODB068	C01	2018-07-09	1957-02-27	61	2004-06-01	47	2018-06-14	61	NA	F	LumA	WT	Ductal	T2	N1	M0	0	1	NA	NA	0	0	0	1	0	0	0	0	0	bone.only	0	NA	NA	0	0	0	0	0	0	0	0	0	0	0	0	0	0	NA
#BC6	ODB078	C01	2018-10-09	1979-12-04	38	2010-06-09	30	2018-08-22	38	2020-10-08	F	LumB.HER2-	WT	Ductal	T2	N0	M0	0	1	1	4.1	0	0	1	0	0	0	0	0	0	Visceral.only	0	NA	NA	0	0	0	0	0	0	0	0	0	0	0	0	0	0	NA
#BC7	ODB080	C01	2018-10-30	1974-03-13	44	2011-10-27	37	2018-06-07	44	NA	F	LumA	WT	Ductal	T4b	N1	M0	0	1	0	NA	1	0	0	0	0	0	0	0	0	Visceral.only	0	NA	NA	0	0	0	0	0	0	0	0	0	0	0	0	0	0	NA
#BC8	ODB083	C01	2018-11-12	1970-05-12	48	2006-07-10	36	2018-11-07	48	NA	F	LumB.HER2+	WT	Ductal	T1c	N1	M0	0	1	1	28.6	0	1	0	0	0	1	0	1	0	Visceral.only	0	NA	NA	0	0	0	0	0	0	0	0	0	0	0	0	0	0	NA
#BC9	ODB087	C01	2018-11-28	1973-05-16	45	2007-08-15	34	2018-11-27	45	NA	F	LumA	Unknown	Lobular	Unknown	Unknown	M0	0	1	NA	NA	0	1	1	0	0	0	0	0	0	Visceral.only	0	NA	NA	0	0	0	0	0	0	0	0	0	0	0	0	0	0	NA
#BC10	ODB090	C01	2018-12-20	1956-04-06	62	2007-01-29	50	2018-12-04	62	NA	F	LumA	Unknown	Ductal	T1c	N0	M0	0	1	0	NA	1	0	0	1	0	0	0	0	0	Bone+visceral	0	NA	NA	0	0	0	0	0	0	0	0	0	0	0	0	0	0	NA
#BC11	ODB093	C01	2019-01-08	1965-01-06	54	2005-12-15	40	2018-12-05	53	NA	F	LumA	Unknown	Ductal	T1b	N1	M0	0	1	NA	NA	0	1	0	1	0	0	0	0	0	bone+visceral	0	NA	NA	0	0	0	0	0	0	0	0	0	0	0	0	0	0	NA
#BC13	ODB100	C01	2019-02-25	1958-10-29	60	2019-01-23	60	2019-02-08	60	NA	F	LumB.HER2-	Unknown	Ductal	T4a	Nx	M1	1	0	NA	NA	0	0	1	1	0	0	0	1	0	Bone+visceral	0	NA	NA	0	0	0	0	0	0	0	0	0	0	0	0	0	0	NA
#BC16	ODB126	C01	2019-04-23	1975-04-06	44	2014-10-14	39	2019-04-10	44	NA	F	LumA	Unknown	Ductal	T1mi	N1	M0	0	1	NA	NA	0	0	0	1	0	0	0	0	0	bone.only	0	NA	NA	0	0	0	0	0	0	0	0	0	0	0	0	0	0	NA
#BC17	ODB128	C01	2019-05-06	1982-11-15	36	2016-06-01	33	2019-04-05	36	NA	F	LumB.HER2-	Unknown	Ductal	T4	Nx	M0	1	0	NA	NA	0	0	0	1	0	0	0	0	0	bone.only	0	NA	NA	0	0	0	0	0	0	0	0	0	0	0	0	0	0	NA
#BC18	ODB136	C01	2019-05-30	1961-05-10	58	2002-01-01	40	2019-04-16	57	NA	F	LumB.HER2-	NA	Ductal	Unknown	Unknown	M0	1	0	NA	NA	1	0	0	1	0	0	0	0	0	Bone+visceral	0	NA	NA	0	0	0	0	0	0	0	0	0	0	0	0	0	0	NA
#BC19	ODB137	C01	2019-06-26	1963-01-28	56	2015-01-01	51	2019-03-19	56	NA	F	LumB.HER2-	Unknown	Ductal	T2	N0	M0	0	1	1	36.2	0	0	0	1	0	0	0	0	0	bone.only	1	2019-04-15	2019-04-23	0	0	0	0	0	0	0	0	0	0	0	0	0	0	NA
#BC21	ODB140	C01	2019-07-04	1960-10-23	58	2015-01-01	54	2019-06-12	58	NA	F	LumB.HER2-	Unknown	Lobular	T2	N1	M0	1	0	NA	NA	0	0	1	0	0	0	0	0	0	Visceral.only	0	NA	NA	0	0	0	0	0	0	0	0	0	0	0	0	0	0	NA
#BC22	ODB144	C01	2019-08-05	1960-06-03	59	2003-01-01	42	2018-12-01	58	NA	F	LumA	NA	Ductal	Unknown	N0	M0	1	0	NA	NA	0	0	1	1	0	0	0	0	0	Bone+visceral	0	NA	NA	0	0	0	0	0	0	0	0	0	0	0	0	0	0	NA
#BC23	ODB150	C01	2019-09-17	1940-10-01	78	2014-01-09	73	2019-09-03	78	2021-08-27	F	LumB.HER2-	WT	Ductal	T2	N0	M0	0	1	1	12.2	0	0	1	0	0	0	0	0	0	Visceral.only	0	NA	NA	0	0	0	0	0	0	0	0	0	0	0	0	0	0	NA
#BC24	ODB151	C01	2019-10-02	1992-02-02	27	2019-08-16	27	2019-09-13	27	NA	F	LumB.HER2-	WT	Ductal	T3	N+	Unknown	1	0	NA	NA	0	1	1	1	0	0	0	0	0	Bone+visceral	0	NA	NA	0	0	0	0	0	0	0	0	0	0	0	0	0	0	NA
#BC25	ODB152	C01	2019-10-07	1975-07-30	44	2015-09-01	40	2019-08-19	44	NA	F	LumB.HER2-	NA	NA	T3	N+	M0	0	1	NA	NA	0	1	0	0	0	0	0	0	0	Visceral.only	0	NA	NA	0	0	0	0	0	0	0	0	0	0	0	0	0	0	NA
#BC26	ODB154	C01	2019-10-10	1982-03-05	37	2016-08-18	34	2019-09-03	37	2021-01-04	F	LumA	Mut	Ductal	T4	N2a	M0	0	1	1	6.2	0	0	0	1	0	0	0	0	0	bone.only	1	2019-11-05	2019-11-11	0	0	0	0	0	0	0	0	0	0	0	0	0	0	NA
#BC27	ODB155	C01	2019-10-24	1950-01-10	69	2018-07-05	68	2019-10-08	69	2021-01-27	F	LumB.HER2-	WT	Lobular	T2	N3a	M0	1	0	NA	NA	0	0	0	1	0	0	0	0	0	bone.only	0	NA	NA	0	0	0	0	0	0	0	0	0	0	0	0	0	0	NA
#BC36	ODB172	C01	2020-06-15	1948-05-01	72	2020-01-22	71	2020-01-22	71	NA	F	LumB.HER2-	Unknown	Ductal	T4b	Nx	M0	1	0	NA	NA	1	1	0	0	0	0	0	0	0	Visceral.only	0	NA	NA	0	0	0	0	0	0	0	0	0	0	0	0	0	0	NA
#BC37	ODB173	C01	2020-06-15	1982-05-13	38	2019-10-08	37	2019-10-08	37	NA	F	LumB.HER2-	Mut	Ductal	T3		M1	1	0	NA	NA	0	0	0	1	0	0	0	0	0	bone.only	0	NA	NA	0	0	0	0	0	0	0	0	0	0	0	0	0	0	NA
#BC39	ODB175	C01	2020-06-24	1949-12-20	70	1995-10-15	45	2011-09-09	61	NA	F	LumA	Unknown	Ductal	T2	Nx	M0	1	0	NA	NA	1	0	0	0	0	0	1	0	0	Visceral.only	0	NA	NA	0	0	0	0	0	0	0	0	0	0	0	0	0	0	NA
#BC41	ODB177	C01	2020-07-06	1987-04-07	33	2018-02-15	30	2020-06-03	33	NA	F	LumB.HER2-	Unknown	Ductal	T3	N+	M0	0	1	NA	NA	1	0	0	1	0	0	0	0	0	Bone+visceral	1	2020-06-09	2020-06-09	0	0	0	0	0	0	0	0	0	0	0	0	0	0	NA
#BC42	ODB178	C01	2020-07-15	1979-08-01	40	2016-08-31	37	2020-07-02	40	NA	F	LumB.HER2-	Unknown	Ductal	T2	N1	M0	1	0	NA	NA	0	0	0	1	0	0	0	0	0	bone.only	0	NA	NA	0	0	0	0	0	0	0	0	0	0	0	0	0	0	NA
#BC43	ODB179	C01	2020-07-21	1962-10-12	57	2020-07-15	57			NA	F	LumB.HER2-	Unknown	Ductal	T4	N3c	M1	1	0	NA	NA	0	1	1	1	0	0	0	0	0	Bone+visceral	0	NA	NA	0	0	0	0	0	0	0	0	0	0	0	0	0	0	NA
#BC51	ODB193	C01	2021-01-07	1971-09-24	49	2017-04-18	45	2020-10-01	49	NA	Female	LumB.HER2-	Unknown	Ductal	T2	N0	M0	0	1	NA	NA	0	0	0	1	0	0	0	0	0	bone.only	0	NA	NA	0	0	0	0	0	0	0	0	0	0	0	0	0	0	NA
#BC57	ODB202	C01	2021-03-01	1958-09-02	62	2021-02-22	62	2021-02-22	62	NA	Female	LumB.HER2-	WT	Ductal	Unknown	Unknown	M1	1	0	NA	NA	1	0	0	0	0	0	0	0	0	Visceral.only	0	NA	NA	0	0	0	0	0	0	0	0	0	0	0	0	0	0	NA
#BC62	ODB210	C01	2021-04-24	1962-03-04	59	2021-03-22	59	2021-05-14	59	NA	Female	LumB.HER2-	Unknown	Ductal	T2	N0	M1	0	1	NA	NA	0	0	0	1	0	0	0	0	0	bone.only	0	NA	NA	0	0	0	0	0	0	0	0	0	0	0	0	0	0	NA
#BC65	ODB217	C01	2021-10-13	1957-05-30	64	2018-09-27	61	2019-05-28	61	NA	Female	LumA	WT	Lobular	T2	N1	Unknown	0	1	NA	NA	0	0	0	1	0	0	0	0	0	bone.only	1	2019-08-21	2019-09-18	0	0	0	0	0	0	0	0	0	0	0	0	0	0	NA
P012	12			1960-09-09		2016-12-02		2024-02-15		NA	F	RE+ PR- HER2-	WT		T1c	Nx	M0		1			0	0	1	0	0		0	0			1																1
P013	13			1950-08-20		2021-07-06		2024-01-23		NA	F	RE+ PR+ HER2-	WT		T2	N0	M1		1			1	0	0	1	0		0	0			1																0
P016	16			1973-05-22		2023-03-07		2023-12-14		2024-07-18	F	RE+ PR+ HER2-	Unknown		T2	N2	M0		0			1	1	1	1	0		0	0			0																0
[truncated: 52 more columns]
