# Supplementary material for: Immunodiagnostic plasma amino acid residue biomarkers detect cancer early and predict treatment response
Source: Nat Commun. 2025 Jul 14;16:6474. doi: 10.1038/s41467-025-61685-2 (PMC12260101; doi:10.1038/s41467-025-61685-2)
Supplement: Supplementary file 6 — Source data [file 41467_2025_61685_MOESM6_ESM.xlsx]

## Sheet: Figure 1c
	IgG	IgA	IgE	IgD	IgM	Albumin	Cytokines +
Immunoglobulins	27.4	5.7	0.4	0.76	3.8
Albumin						58
Others							4
IG enhanced	37.4	10	1.5	0.76	4.34
Albumin enhanced						40
Others enhanced							5

## Sheet: Figure 3b
Wavelength (nm)	BCa1 Plasma + Dye Fluorescence (AU)	Dye Flourescence (AU)	BCa1 Plasma Flourescence (AU)
340	10515	49	450
345	18064	59	498
350	30508	82	568
355	45095	111	596
360	60365	156	598
365	80691	220	606
370	99272	296	585
375	115202	382	532
380	133462	470	514
385	147425	545	503
390	153277	587	478
395	152875	585	449
400	143020	556	431
405	121712	509	409
410	99352	459	409
415	79762	420	412
420	59642	391	401
425	44205	358	397
430	31769	341	384
435	21521	314	361
440	12911	279	334

## Sheet: Figure 3c
Protein Calibration						BCa Patients
[Protein]	Protein	Technical Replicate	Flourescence (AU)	[Cys_T (uM)]		Sample (Patient)	Technical Replicate	Flourescence (AU)	[Cys_T (uM)]
60	BSA	1	42625.7	2100		1	1	9162.67	430.554
50	BSA	1	38024.7	1750		2	1	9948.67	467.488
45	BSA	1	31971.7	1575		3	1	9983.67	469.132
30	BSA	1	22758.7	1050		4	1	11757.7	552.493
25	BSA	1	18977.7	875		5	1	8866.67	416.645
20	BSA	1	14551.7	700		6	1	10483.7	492.627
15	BSA	1	10681.7	525		7	1	8140.67	382.53
5	BSA	1	4146.67	175		8	1	8495.67	399.211
60	β-Lac	1	5868.67	300		9	1	8310.67	390.518
50	β-Lac	1	5027.67	250		10	1	10260.7	482.149
45	β-Lac	1	4393.67	225		11	1	10563.7	496.387
30	β-Lac	1	3024.67	150		12	1	8841.67	415.47
25	β-Lac	1	2569.67	125		13	1	14913.7	700.793
20	β-Lac	1	1970.67	100		14	1	14670.7	689.375
15	β-Lac	1	1551.67	75		15	1	12422.7	583.741
5	β-Lac	1	523.667	25		16	1	8047.67	378.16
120	LYZ	1	16755.7	960		17	1	8925.67	419.417
100	LYZ	1	16325.7	800		18	1	10004.7	470.119
90	LYZ	1	14088.7	720		19	1	13599.7	639.048
60	LYZ	1	9608.67	480		20	1	14999.7	704.834
50	LYZ	1	7854.67	400		1	2	8836.67	415.235
40	LYZ	1	6509.67	320		2	2	9420.67	442.677
30	LYZ	1	4623.67	240		3	2	10144.7	476.698
10	LYZ	1	1654.67	80		4	2	11033.7	518.472
60	BSA	2	44587.7	2100		5	2	9451.67	444.134
50	BSA	2	42242.7	1750		6	2	10602.7	498.219
45	BSA	2	34568.7	1575		7	2	8487.67	398.835
30	BSA	2	25700.7	1050		8	2	8577.67	403.065
25	BSA	2	20623.7	875		9	2	8499.67	399.399
20	BSA	2	16099.7	700		10	2	11005.7	517.156
15	BSA	2	12719.7	525		11	2	10782.7	506.678
5	BSA	2	4288.67	175		12	2	8871.67	416.88
60	β-Lac	2	5429.67	300		13	2	13781.7	647.601
50	β-Lac	2	5080.67	250		14	2	13674.7	642.573
45	β-Lac	2	4403.67	225		15	2	10456.7	491.359
30	β-Lac	2	2938.67	150		16	2	8773.67	412.275
25	β-Lac	2	2494.67	125		17	2	7765.67	364.909
20	β-Lac	2	1938.67	100		18	2	9015.67	423.646
15	β-Lac	2	1489.67	75		19	2	12427.7	583.976
5	β-Lac	2	514.667	25		20	2	12340.7	579.888
120	LYZ	2	16894.7	960		1	3	9195.67	432.104
100	LYZ	2	15690.7	800		2	3	9893.67	464.903
90	LYZ	2	14553.7	720		3	3	10052.7	472.375
60	LYZ	2	9391.67	480		4	3	11369.7	534.261
50	LYZ	2	7981.67	400		5	3	9156.67	430.272
40	LYZ	2	6340.67	320		6	3	10355.7	486.613
30	LYZ	2	4674.67	240		7	3	8005.67	376.186
10	LYZ	2	1592.67	80		8	3	8900.67	418.242
60	BSA	3	42708.7	2100		9	3	8373.67	393.479
50	BSA	3	37681.7	1750		10	3	11042.7	518.895
45	BSA	3	34093.7	1575		11	3	10591.7	497.702
30	BSA	3	23957.7	1050		12	3	9090.67	427.17
25	BSA	3	20074.7	875		13	3	14243.7	669.31
20	BSA	3	15238.7	700		14	3	14982.7	704.036
15	BSA	3	11601.7	525		15	3	11051.7	519.318
5	BSA	3	4235.67	175		16	3	7657.67	359.834
60	β-Lac	3	5571.67	300		17	3	8883.67	417.443
50	β-Lac	3	5011.67	250		18	3	10255.7	481.914
45	β-Lac	3	4444.67	225		19	3	11383.7	534.918
30	β-Lac	3	3065.67	150		20	3	11636.7	546.807
25	β-Lac	3	2454.67	125
20	β-Lac	3	1943.67	100
15	β-Lac	3	1478.67	75
5	β-Lac	3	492.667	25
120	LYZ	3	16396.7	960
100	LYZ	3	16422.7	800
90	LYZ	3	14112.7	720
60	LYZ	3	9705.67	480
50	LYZ	3	8157.67	400
40	LYZ	3	6468.67	320
30	LYZ	3	4951.67	240
10	LYZ	3	1688.67	80

## Sheet: Figure 3d
Experimental	Lys (uM)	56844	57371.2	55249.4	46878.3	48911.3	51253.3	49573.2	43344.8	52128.1	48226.7	48771.4	47515.4	46995.4	57149.8	47360.4	45852.4	71495.4	48358.3	47629.5	53580.8
	Cys_T (uM)	23453.1	27641.7	28602.1	24070.4	26439.1	27597.7	28424.1	25023.9	24525.5	24841.2	25751.1	25042.6	25035.3	31794.7	26703.6	25105.1	35267.6	26642.6	26231.1	29277.6
	Tyr (uM)	17653	19001.5	18953.7	15450.7	15485.4	17412.2	18089.4	19170.5	22954.6	19215.1	21536.5	19445.8	19966.8	21051.8	21922.6	18381.1	29110	-10084.7	21237.9	19718.7
Theoretical	Lys (uM)	42574.5	42624.6	42674.7	42724.8	42774.9	42825	42875	42925.1	42975.2	43025.3	43075.4	43125.5	43175.6	43225.7	43275.7	43325.8	43375.9	43426	43476.1	43526.2	43576.3	43626.4	43676.4	43726.5	43776.6	43826.7	43876.8	43926.9	43977	44027.1	44077.1	44127.2	44177.3	44227.4	44277.5	44327.6	44377.7	44427.8	44477.8	44527.9	44578	44628.1	44678.2	44728.3	44778.4	44828.5	44878.5	44928.6
	Cys_T (uM)	23910.7	23938.8	23967	23995.1	24023.2	24051.4	24079.5	24107.6	24135.8	24163.9	24192	24220.1	24248.3	24276.4	24304.5	24332.7	24360.8	24388.9	24417.1	24445.2	24473.3	24501.4	24529.6	24557.7	24585.8	24614	24642.1	24670.2	24698.4	24726.5	24754.6	24782.7	24810.9	24839	24867.1	24895.3	24923.4	24951.5	24979.7	25007.8	25035.9	25064.1	25092.2	25120.3	25148.4	25176.6	25204.7	25232.8
	Tyr (uM)	16293.9	16313.1	16332.2	16351.4	16370.6	16389.7	16408.9	16428.1	16447.2	16466.4	16485.6	16504.7	16523.9	16543.1	16562.3	16581.4	16600.6	16619.8	16638.9	16658.1	16677.3	16696.4	16715.6	16734.8	16753.9	16773.1	16792.3	16811.5	16830.6	16849.8	16869	16888.1	16907.3	16926.5	16945.6	16964.8	16984	17003.1	17022.3	17041.5	17060.7	17079.8	17099	17118.2	17137.3	17156.5	17175.7	17194.8
[truncated: 403 more columns]

## Sheet: Figure 3e
Hot	Lys (uM)	451.997	565.337	591.698	578.682	402.657	424.32	461.207	589.771	491.797	521.354	395.045	485.219	566.605	514.071	382.076	386.164	452.138	544.802	516.373	561.437	373.242	440.202	518.629	515.715	483.621	533.102	575.534	539.915	519.568	530.517
	Cys_T (uM)	424.494	411.088	451.214	443.242	462.213	471.145	435.502	618.596	455.384	472.667	424.494	411.088	451.214	443.242	462.213	471.145	435.502	618.596	455.384	472.667	424.494	411.088	451.214	443.242	462.213	471.145	435.502	618.596	455.384	472.667
	Trp (uM)	64.9038	107.976	89.2812	60.7155	88.27	66.1356	71.812	69.6058	88.3434	98.1792	64.9038	107.976	89.2812	60.7155	88.27	66.1356	71.812	69.6058	88.3434	98.1792	64.9038	107.976	89.2812	60.7155	88.27	66.1356	71.812	69.6058	88.3434	98.1792
Cold	Lys (uM)	575.361	605.952	666.522	690.393	544.959	459.108	836.203	603.085	569.957	543.126	356.623	561.781	607.737	625.828	642.98	533.07	466.673	609.382	621.036	546.65	414.092	319.642	537.675	576.113	605.435	634.146	550.081	481.522	657.171	590.022	569.722	383.454	320.816
	Cys_T (uM)	586.972	575.513	659.229	410.925	NaN	531.882	382.909	529.274	567.634	451.152	317.653	586.972	575.513	659.229	410.925	NaN	531.882	382.909	529.274	567.634	451.152	317.653	586.972	575.513	659.229	410.925	NaN	531.882	382.909	529.274	567.634	451.152	317.653
	Trp (uM)	64.5601	105.399	71.2099	81.6751	86.0527	65.0557	113.318	111.526	79.398	131.449	65.8655	64.5601	105.399	71.2099	81.6751	86.0527	65.0557	113.318	111.526	79.398	131.449	65.8655	64.5601	105.399	71.2099	81.6751	86.0527	65.0557	113.318	111.526	79.398	131.449	65.8655

## Sheet: Figure 4a
Lys (μM)	Tyr (μM)	Cys_R (μM)	Status
1112.64	497.289	13.9894	Healthy
1152.67	453.652	13.3515	Healthy
965.024	441.426	12.106	Healthy
1129.27	531.313	12.8503	Healthy
1037.1	474.354	12.8315	Healthy
1216.43	400.682	14.041	Healthy
1136.78	515.613	14.441	Healthy
924.467	430.351	9.77186	Healthy
1041.42	461.138	11.1577	Healthy
658.414	491.903	10.8894	Healthy
973.685	385.274	11.7047	Healthy
1146.3	445.289	11.7968	Healthy
1244.39	490.854	8.72027	Healthy
758.813	325.72	11.1017	Healthy
1225.27	415.607	12.9277	Healthy
957.802	350.358	11.527	Healthy
1018.81	414.771	8.58332	Healthy
1250.81	404.205	10.058	Healthy
1094.99	375.019	11.814	Healthy
989.217	386.541	10.0885	Healthy
1269.47	488.762	10.3785	Cancer
1143.28	472.02	10.8884	Cancer
1031.81	530.16	10.41	Cancer
1029.39	637.739	10.3518	Cancer
844.333	831.149	10.8229	Cancer
920.221	414.709	9.68941	Cancer
850.828	575.682	10.1697	Cancer
737.748	563.985	8.9798	Cancer
962.684	618.602	9.77623	Cancer
1346.84	595.33	11.5429	Cancer
1014.54	719.57	12.1125	Cancer
776.049	550.441	10.0143	Cancer
1139.15	724.793	11.4953	Cancer
1093.43	649.301	10.245	Cancer
786.056	660.141	11.091	Cancer
822.175	579.155	8.92975	Cancer
1156.31	525.147	10.5864	Cancer
1056.73	473.836	10.5821	Cancer
1107.97	599.87	10.9615	Cancer
1120.46	475.447	9.95672	Cancer
964.574	575.029	10.0341	Cancer
771.855	593.102	9.11326	Cancer
898.478	486.375	9.86552	Cancer
998.02	559.552	9.69687	Cancer
914.363	485.829	8.15406	Cancer
927.04	554.378	8.49998	Cancer
907.218	428.809	9.69428	Cancer
870.853	554.421	7.94494	Cancer
934.76	465.992	8.49725	Cancer
993.337	595.481	10.4402	Cancer
922.584	482.533	8.82996	Cancer
1000.8	444.903	9.56202	Cancer
372.218	641.786	9.01177	Cancer
845.658	492.36	8.34733	Cancer
893.723	525.663	9.57274	Cancer
851.753	528.795	9.93504	Cancer
1064.01	628.742	9.69789	Cancer
922.5	385.778	9.62386	Cancer
1033.66	509.877	10.1424	Cancer
1160.36	702.362	12.1629	Cancer
897.188	397.765	7.3459	Cancer
850.502	430.301	8.06512	Cancer
627.977	397.895	8.2903	Cancer
846.582	389.993	7.30282	Cancer
905.804	462.632	8.72484	Cancer
906.252	509.435	8.08515	Cancer
844.247	348.656	7.93813	Cancer
894.757	546.901	8.84278	Cancer
653.203	456.34	7.85845	Cancer
850.573	471.77	9.69916	Cancer
995.741	464.548	9.64538	Cancer
948.974	496.588	9.35457	Cancer
925.867	492.21	7.97244	Cancer
845.625	397.326	8.17175	Cancer
888.025	406.02	9.46475	Cancer
795.515	449.158	7.59378	Cancer
1068.94	529.25	9.0012	Cancer
899.91	403.289	9.3837	Cancer
1006.33	511.962	9.82296	Cancer
915.121	334.635	7.76884	Cancer
617.423	438.921	8.51909	Cancer
528.805	418.69	8.07824	Cancer
549.224	315.954	5.61423	Cancer
573.484	342.549	5.23045	Cancer
688.087	385.995	7.27018	Cancer
644.839	536.654	6.0527	Cancer
614.91	489.561	10.6929	Cancer
450.202	437.726	9.14456	Cancer
626.784	579.867	10.1249	Cancer
616.795	546.923	9.30242	Cancer
700.326	678.311	8.27104	Cancer
691.831	613.645	9.10667	Cancer
530.638	203.83	10.9029	Cancer
601.967	403.909	9.48327	Cancer
592.727	374.927	10.0171	Cancer
532.699	405.208	11.2547	Cancer
416.996	220.603	9.71141	Cancer

## Sheet: Figure 4b
Cancer		Healthy
FPR	TPR	FPR	TPR
0	0	0	0
0	0.012987	0	0.05
0	0.025974	0	0.1
0	0.038961	0	0.15
0	0.0519481	0	0.2
0	0.0649351	0	0.25
0	0.0779221	0.012987	0.25
0	0.0909091	0.012987	0.3
0	0.103896	0.012987	0.35
0	0.116883	0.012987	0.4
0	0.12987	0.012987	0.45
0	0.142857	0.012987	0.5
0	0.155844	0.012987	0.55
0	0.168831	0.012987	0.6
0	0.181818	0.025974	0.6
0	0.194805	0.038961	0.6
0	0.207792	0.038961	0.65
0	0.220779	0.038961	0.7
0	0.233766	0.038961	0.75
0	0.246753	0.0519481	0.75
0	0.25974	0.0649351	0.75
0	0.272727	0.0649351	0.8
0	0.285714	0.0779221	0.8
0	0.298701	0.0909091	0.8
0	0.311688	0.103896	0.8
0	0.324675	0.116883	0.8
0	0.337662	0.12987	0.8
0	0.350649	0.12987	0.85
0	0.363636	0.142857	0.85
0	0.376623	0.155844	0.85
0	0.38961	0.155844	0.9
0	0.402597	0.168831	0.9
0	0.415584	0.168831	0.95
0	0.428571	0.181818	0.95
0	0.441558	0.194805	0.95
0	0.454545	0.207792	0.95
0	0.467532	0.220779	0.95
0	0.480519	0.220779	1
0	0.493506	0.233766	1
0	0.506494	0.246753	1
0	0.519481	0.25974	1
0	0.532468	0.272727	1
0	0.545455	0.285714	1
0	0.558442	0.298701	1
0	0.571429	0.311688	1
0	0.584416	0.324675	1
0	0.597403	0.337662	1
0	0.61039	0.350649	1
0	0.623377	0.363636	1
0	0.636364	0.376623	1
0	0.649351	0.38961	1
0	0.662338	0.402597	1
0	0.675325	0.415584	1
0	0.688312	0.428571	1
0	0.701299	0.441558	1
0	0.714286	0.454545	1
0	0.727273	0.467532	1
0	0.74026	0.480519	1
0	0.753247	0.493506	1
0	0.766234	0.506494	1
0	0.779221	0.519481	1
0.05	0.779221	0.532468	1
0.05	0.792208	0.545455	1
0.05	0.805195	0.558442	1
0.05	0.818182	0.571429	1
0.05	0.831169	0.584416	1
0.1	0.831169	0.597403	1
0.1	0.844156	0.61039	1
0.15	0.844156	0.623377	1
0.15	0.857143	0.636364	1
0.15	0.87013	0.649351	1
0.2	0.87013	0.662338	1
0.2	0.883117	0.675325	1
0.2	0.896104	0.688312	1
0.2	0.909091	0.701299	1
0.2	0.922078	0.714286	1
0.2	0.935065	0.727273	1
0.25	0.935065	0.74026	1
0.25	0.948052	0.753247	1
0.25	0.961039	0.766234	1
0.3	0.961039	0.779221	1
0.35	0.961039	0.792208	1
0.4	0.961039	0.805195	1
0.4	0.974026	0.818182	1
0.4	0.987013	0.831169	1
0.45	0.987013	0.844156	1
0.5	0.987013	0.857143	1
0.55	0.987013	0.87013	1
0.6	0.987013	0.883117	1
0.65	0.987013	0.896104	1
0.7	0.987013	0.909091	1
0.75	0.987013	0.922078	1
0.75	1	0.935065	1
0.8	1	0.948052	1
0.85	1	0.961039	1
0.9	1	0.974026	1
0.95	1	0.987013	1
1	1	1	1

## Sheet: Figure 4d
Cys_R	0.315109	0.397706	0.30715	0.397154	0.411389
Tyr	0.364725	0.206389	0.220593	0.384959	0.216107
Lys	0.081844	0.18968	0.285468	0.068955	0.219967
Cys_T	0.110808	0.132933	0.106005	0.064835	0.144532
Trp	0.127514	0.073292	0.080784	0.084096	0.008006

## Sheet: Figure 4e
Lys (μM)	Tyr (μM)	Cys_R (μM)	avesignal_canc
1112.64	497.289	13.9894	Healthy
1152.67	453.652	13.3515	Healthy
965.024	441.426	12.106	Healthy
1129.27	531.313	12.8503	Healthy
1037.1	474.354	12.8315	Healthy
1216.43	400.682	14.041	Healthy
1136.78	515.613	14.441	Healthy
924.467	430.351	9.77186	Healthy
1041.42	461.138	11.1577	Healthy
658.414	491.903	10.8894	Healthy
973.685	385.274	11.7047	Healthy
1146.3	445.289	11.7968	Healthy
1244.39	490.854	8.72027	Healthy
758.813	325.72	11.1017	Healthy
1225.27	415.607	12.9277	Healthy
957.802	350.358	11.527	Healthy
1018.81	414.771	8.58332	Healthy
1250.81	404.205	10.058	Healthy
1094.99	375.019	11.814	Healthy
989.217	386.541	10.0885	Healthy
1269.47	488.762	10.3785	Breast Cancer
1143.28	472.02	10.8884	Breast Cancer
1031.81	530.16	10.41	Breast Cancer
1029.39	637.739	10.3518	Breast Cancer
844.333	831.149	10.8229	Breast Cancer
920.221	414.709	9.68941	Breast Cancer
850.828	575.682	10.1697	Breast Cancer
737.748	563.985	8.9798	Breast Cancer
962.684	618.602	9.77623	Breast Cancer
1346.84	595.33	11.5429	Breast Cancer
1014.54	719.57	12.1125	Breast Cancer
776.049	550.441	10.0143	Breast Cancer
1139.15	724.793	11.4953	Breast Cancer
1093.43	649.301	10.245	Breast Cancer
786.056	660.141	11.091	Breast Cancer
822.175	579.155	8.92975	Breast Cancer
1156.31	525.147	10.5864	Breast Cancer
1056.73	473.836	10.5821	Breast Cancer
1107.97	599.87	10.9615	Breast Cancer
1120.46	475.447	9.95672	Breast Cancer
964.574	575.029	10.0341	Prostate Cancer
771.855	593.102	9.11326	Prostate Cancer
898.478	486.375	9.86552	Prostate Cancer
998.02	559.552	9.69687	Prostate Cancer
914.363	485.829	8.15406	Prostate Cancer
927.04	554.378	8.49998	Prostate Cancer
907.218	428.809	9.69428	Prostate Cancer
870.853	554.421	7.94494	Prostate Cancer
934.76	465.992	8.49725	Prostate Cancer
993.337	595.481	10.4402	Prostate Cancer
922.584	482.533	8.82996	Prostate Cancer
1000.8	444.903	9.56202	Prostate Cancer
372.218	641.786	9.01177	Prostate Cancer
845.658	492.36	8.34733	Prostate Cancer
893.723	525.663	9.57274	Prostate Cancer
851.753	528.795	9.93504	Prostate Cancer
1064.01	628.742	9.69789	Prostate Cancer
922.5	385.778	9.62386	Prostate Cancer
1033.66	509.877	10.1424	Prostate Cancer
1160.36	702.362	12.1629	Prostate Cancer
897.188	397.765	7.3459	Colorectal Cancer
850.502	430.301	8.06512	Colorectal Cancer
627.977	397.895	8.2903	Colorectal Cancer
846.582	389.993	7.30282	Colorectal Cancer
905.804	462.632	8.72484	Colorectal Cancer
906.252	509.435	8.08515	Colorectal Cancer
844.247	348.656	7.93813	Colorectal Cancer
894.757	546.901	8.84278	Colorectal Cancer
653.203	456.34	7.85845	Colorectal Cancer
850.573	471.77	9.69916	Colorectal Cancer
995.741	464.548	9.64538	Colorectal Cancer
948.974	496.588	9.35457	Colorectal Cancer
925.867	492.21	7.97244	Colorectal Cancer
845.625	397.326	8.17175	Colorectal Cancer
888.025	406.02	9.46475	Colorectal Cancer
795.515	449.158	7.59378	Colorectal Cancer
1068.94	529.25	9.0012	Colorectal Cancer
899.91	403.289	9.3837	Colorectal Cancer
1006.33	511.962	9.82296	Colorectal Cancer
915.121	334.635	7.76884	Colorectal Cancer
617.423	438.921	8.51909	Pancreatic Cancer
528.805	418.69	8.07824	Pancreatic Cancer
549.224	315.954	5.61423	Pancreatic Cancer
573.484	342.549	5.23045	Pancreatic Cancer
688.087	385.995	7.27018	Pancreatic Cancer
644.839	536.654	6.0527	Pancreatic Cancer
614.91	489.561	10.6929	Pancreatic Cancer
450.202	437.726	9.14456	Pancreatic Cancer
626.784	579.867	10.1249	Pancreatic Cancer
616.795	546.923	9.30242	Pancreatic Cancer
700.326	678.311	8.27104	Pancreatic Cancer
691.831	613.645	9.10667	Pancreatic Cancer
530.638	203.83	10.9029	Pancreatic Cancer
601.967	403.909	9.48327	Pancreatic Cancer
592.727	374.927	10.0171	Pancreatic Cancer
532.699	405.208	11.2547	Pancreatic Cancer
416.996	220.603	9.71141	Pancreatic Cancer

## Sheet: Figure 4f
True Class	True Positive Rate	False Negative Rate
Abdominal (colorectal / pancreatic)	0.865	0.135
Hormonal (breast/prostate)	0.9	0.1

[truncated: 23 more sheets: Figure 4g, Figure 4h, Figure 5b, Figure 5c, Figure 5d, Figure 5e, Figure 5f, Figure 5g, Supplementary Figure 1, Supplementary Figure 2, Supplementary Figure 4a, Supplementary Figure 4b, Supplementary Figure 4c, Supplementary Figure 4d, Supplementary Figure 4e, Supplementary Figure 5, Supplementary Figure 6, Supplementary Figure 7, Supplementary Figure 8, Supplementary Figure 9 …]
